# Supplementary material for: Photopolymerization 3D-Printed Dual-Modal Flexible Sensor for Glucose and pH Monitoring
Source: Sensors (Basel). 2025 Aug 29;25(17):5358. doi: 10.3390/s25175358 (PMC12431340; doi:10.3390/s25175358)
Supplement: Supplementary file 1 [file sensors-25-05358-s001.zip]

Archive with 1 entries (1 files):
- sensors-3783688-supplementary.pdf
